# Supplementary material for: Prognostic pan-cancer and single-cancer models: A large-scale analysis using a real-world clinico-genomic database
Source: PLoS One. 2026 Feb 13;21(2):e0341355. doi: 10.1371/journal.pone.0341355 (PMC12904442; doi:10.1371/journal.pone.0341355)
Supplement: S2 File — (CSV) [file pone.0341355.s002.csv]

	coef	indication	variable
1	-0.0381583286753033	Pan tumor	time_dx_to_l1
2	-0.0931956978661401	Pan tumor	index_year
3	0.0471850341647314	Pan tumor	genomics_misc_fmi_tumorpurity_computationalmodel
4	-0.0671997099199314	Pan tumor	genomics_misc_fmi_ttmb_ruo_score
5	0.0121595678829577	Pan tumor	genomics_misc_fmi_percent_genome_loh
6	-0.0345917996619092	Pan tumor	genomics_misc_fmi_fractioneas
7	-0.0123679210168426	Pan tumor	genomics_misc_fmi_fractionamr
8	-0.0497296513166756	Pan tumor	genomics_misc_fmi_fractionsas
9	0.030540311721707	Pan tumor	genomics_misc_fmi_fractionafr
10	0.0558031997279121	Pan tumor	age
11	-0.021806971373643	Pan tumor	sesindex2015_2019
12	-0.0689286113308357	Pan tumor	median_alanine_aminotransferase_alt_or_sgpt_60
13	-0.0919975906295386	Pan tumor	median_albumin_serum_60
14	0.0205361675593458	Pan tumor	median_alkaline_phosphatase_alp_60
15	0.11200328253193	Pan tumor	median_aspartate_aminotransferase_ast_or_sgot_60
16	0.0174223269416789	Pan tumor	median_bilirubin_total_serum_60
17	0.000413627964966099	Pan tumor	median_creatinine_serum_60
18	0.0216039627917103	Pan tumor	median_glucose_60
19	-0.014300605676945	Pan tumor	median_hematocrit_60
20	-0.0507503681366538	Pan tumor	median_hemoglobin_whole_blood_60
21	-0.069151610757021	Pan tumor	median_lymphocyte_count_fractionated_60
22	-0.0480390489102703	Pan tumor	median_lymphocyte_count_absolute_60
23	-0.0188020419525874	Pan tumor	median_platelet_count_60
24	-0.00253795539631536	Pan tumor	median_proteintotal_serum_60
25	-0.00349021993110851	Pan tumor	median_red_blood_cell_count_60
26	0.0245835795813554	Pan tumor	median_urea_nitrogen_60
27	0.0640387484148033	Pan tumor	median_white_blood_cell_count_60
28	-0.0187561888986724	Pan tumor	n_labs_by_window_hemoglobin_whole_blood_60
29	-0.0322252313890928	Pan tumor	n_labs_hemoglobin_whole_blood_60
30	-0.00921804208294628	Pan tumor	proportion_labs_abnormal_alanine_aminotransferase_alt_or_sgpt_60
31	0.0367654543910648	Pan tumor	proportion_labs_abnormal_albumin_serum_60
32	0.0619799432189507	Pan tumor	proportion_labs_abnormal_alkaline_phosphatase_alp_60
33	-0.00904144869167022	Pan tumor	proportion_labs_abnormal_aspartate_aminotransferase_ast_or_sgot_60
34	0.0104617847838102	Pan tumor	proportion_labs_abnormal_calcium_serum_60
35	0.00253929000992097	Pan tumor	proportion_labs_abnormal_creatinine_serum_60
36	0.00770577111789567	Pan tumor	proportion_labs_abnormal_glucose_60
37	0.00137665346529484	Pan tumor	proportion_labs_abnormal_hematocrit_60
38	0.0305290432898608	Pan tumor	proportion_labs_abnormal_hemoglobin_whole_blood_60
39	0.00931125644462599	Pan tumor	proportion_labs_abnormal_lymphocyte_count_fractionated_60
40	0.0183451961208011	Pan tumor	proportion_labs_abnormal_lymphocyte_count_absolute_60
41	0.0013677512503441	Pan tumor	proportion_labs_abnormal_monocyte_count_60
42	-0.0110738292035311	Pan tumor	proportion_labs_abnormal_platelet_count_60
43	0.00786552263036021	Pan tumor	proportion_labs_abnormal_proteintotal_serum_60
44	-1.86131616734243e-06	Pan tumor	proportion_labs_abnormal_red_blood_cell_count_60
45	0.0144704681255734	Pan tumor	proportion_labs_abnormal_urea_nitrogen_60
46	0.0200992918225048	Pan tumor	proportion_labs_abnormal_white_blood_cell_count_60
47	-0.00334983789432085	Pan tumor	total_follow_up_hemoglobin_whole_blood_60
48	-0.0126730691419796	Pan tumor	median_body_temperature_60
49	-0.0255207643441381	Pan tumor	median_body_weight_60
50	-0.00138822211728743	Pan tumor	median_diastolic_blood_pressure_60
51	0.0969614352574603	Pan tumor	median_heart_rate_60
52	-0.031461405100961	Pan tumor	median_systolic_blood_pressure_60
53	-0.0837730668105488	Pan tumor	n_drugs_1l
54	0.0964568782325708	Pan tumor	baseline_l1_ecog
55	0.0158870374965241	Pan tumor	groupstage
56	-0.00978683057556862	Pan tumor	elixhauser_index
57	0.0630481984323219	Pan tumor	n_mets
58	0.0780848499784237	Pan tumor	genomics_binary_mutation_cn_ar
59	-0.00367346705006605	Pan tumor	genomics_binary_mutation_cn_ccnd1
60	-0.00302973113792687	Pan tumor	genomics_binary_mutation_cn_cdk4
61	0.0204304334329609	Pan tumor	genomics_binary_mutation_cn_cdkn2a
62	0.0068181817359996	Pan tumor	genomics_binary_mutation_cn_ddr1
63	-0.0226967324579932	Pan tumor	genomics_binary_mutation_cn_erbb2
64	0.0217317824962887	Pan tumor	genomics_binary_mutation_cn_fgf10
65	0.0323452322383689	Pan tumor	genomics_binary_mutation_cn_idh2
66	0.0864150528884416	Pan tumor	genomics_binary_mutation_cn_kdm6a
67	0.0148709972081141	Pan tumor	genomics_binary_mutation_cn_mdm2
68	0.0260953927899954	Pan tumor	genomics_binary_mutation_cn_myc
69	-0.00182300643418625	Pan tumor	genomics_binary_mutation_cn_mycn
70	0.00386788187083584	Pan tumor	genomics_binary_mutation_cn_pten
71	0.0121267026854763	Pan tumor	genomics_binary_mutation_cn_rad54l
72	-0.141597544950675	Pan tumor	genomics_binary_mutation_re_alk
73	-0.0255668380374105	Pan tumor	genomics_binary_mutation_re_cdk12
74	0.0262880338244785	Pan tumor	genomics_binary_mutation_re_cdkn2a
75	0.0214899599590456	Pan tumor	genomics_binary_mutation_re_etv5
76	0.0615189664820091	Pan tumor	genomics_binary_mutation_re_notch1
77	0.0679095139015225	Pan tumor	genomics_binary_mutation_re_pax5
78	-0.00181099580335593	Pan tumor	genomics_binary_mutation_sv_apc
79	-0.00371692178363441	Pan tumor	genomics_binary_mutation_sv_araf
80	0.00705048933357422	Pan tumor	genomics_binary_mutation_sv_braf
81	-0.0119725444214877	Pan tumor	genomics_binary_mutation_sv_brca2
82	-0.0247256165714203	Pan tumor	genomics_binary_mutation_sv_cd274
83	-0.00190322095594526	Pan tumor	genomics_binary_mutation_sv_ctcf
84	-0.0448646700741827	Pan tumor	genomics_binary_mutation_sv_egfr
85	0.0145377283062533	Pan tumor	genomics_binary_mutation_sv_esr1
86	0.000166735306410275	Pan tumor	genomics_binary_mutation_sv_fgfr3
87	-0.0811987838204105	Pan tumor	genomics_binary_mutation_sv_fgfr4
88	0.00335638710425816	Pan tumor	genomics_binary_mutation_sv_fh
89	0.0197216014218034	Pan tumor	genomics_binary_mutation_sv_gata6
90	0.0065425426587433	Pan tumor	genomics_binary_mutation_sv_gid4
91	-0.00394682837907823	Pan tumor	genomics_binary_mutation_sv_jak3
92	0.075526143463265	Pan tumor	genomics_binary_mutation_sv_keap1
93	-0.00206708866140758	Pan tumor	genomics_binary_mutation_sv_kit
94	0.0534664859873934	Pan tumor	genomics_binary_mutation_sv_kras
95	-0.0119296089660078	Pan tumor	genomics_binary_mutation_sv_met
96	0.0240028449592968	Pan tumor	genomics_binary_mutation_sv_mre11
97	-0.0078331501812937	Pan tumor	genomics_binary_mutation_sv_mtor
98	0.00179315304992079	Pan tumor	genomics_binary_mutation_sv_myc
99	-0.00861321670561678	Pan tumor	genomics_binary_mutation_sv_nf1
100	-0.0114396433770208	Pan tumor	genomics_binary_mutation_sv_pdgfra
101	-0.0021012892389113	Pan tumor	genomics_binary_mutation_sv_pik3ca
102	0.00496935741568736	Pan tumor	genomics_binary_mutation_sv_pten
103	0.0236818907991308	Pan tumor	genomics_binary_mutation_sv_smarca4
104	0.0627973617260652	Pan tumor	genomics_binary_mutation_sv_tp53
105	0.01648794528083	Pan tumor	genomics_binary_mutation_cn_lrp1b
106	0.0463880249447485	Pan tumor	genomics_binary_mutation_cn_stk11
107	0.039047353426566	Pan tumor	genomics_binary_mutation_cn_tp53
108	0.0220794032341056	Pan tumor	genomics_binary_mutation_sv_adgra2
109	-0.00930114400700561	Pan tumor	genomics_binary_mutation_sv_crbn
110	0.00298089088752916	Pan tumor	genomics_binary_mutation_sv_epha7
111	-0.0514156602846917	Pan tumor	genomics_binary_mutation_sv_parp4
112	0.0297120701102179	Pan tumor	genomics_binary_mutation_cn_myd88
113	0.0288815838892344	Pan tumor	genomics_binary_mutation_re_arid1b
114	0.000228976207278508	Pan tumor	genomics_binary_mutation_cn_fubp1
115	-0.0202563156029068	Pan tumor	genomics_binary_mutation_sv_cyld
116	0.00210039425221859	Pan tumor	hp_n2v_embed_dim_3
117	0.00257747554559764	Pan tumor	hp_n2v_embed_dim_4
118	0.0135037128246233	Pan tumor	hp_n2v_embed_dim_5
119	-0.0169141151952483	Pan tumor	hp_n2v_embed_dim_6
120	0.00821368858177378	Pan tumor	hp_n2v_embed_dim_7
121	0.00748646411565847	Pan tumor	hp_n2v_embed_dim_9
122	0.00458331803655022	Pan tumor	hp_n2v_embed_dim_10
123	0.00372823663381249	Pan tumor	hp_n2v_embed_dim_11
124	0.0168520996462207	Pan tumor	hp_n2v_embed_dim_12
125	-0.0207354769573442	Pan tumor	hp_n2v_embed_dim_13
126	0.00138682932091583	Pan tumor	hp_n2v_embed_dim_15
127	-0.00121501774349612	Pan tumor	hp_n2v_embed_dim_18
128	-0.00397215300874127	Pan tumor	hp_n2v_embed_dim_22
129	0.01128802046132	Pan tumor	hp_n2v_embed_dim_27
130	0.0117069076437908	Pan tumor	hp_n2v_embed_dim_29
131	-0.00724815331834359	Pan tumor	hp_n2v_embed_dim_31
132	-0.00740527350146192	Pan tumor	hp_n2v_embed_dim_32
133	0.0176660318631388	Pan tumor	hp_n2v_embed_dim_33
134	0.0178658597969538	Pan tumor	hp_n2v_embed_dim_34
135	-0.00731011518323235	Pan tumor	hp_n2v_embed_dim_35
136	-0.0189528036094801	Pan tumor	hp_n2v_embed_dim_36
137	-0.00583924894353973	Pan tumor	hp_n2v_embed_dim_38
138	0.00594959077786845	Pan tumor	hp_n2v_embed_dim_39
139	0.00445867512966827	Pan tumor	hp_n2v_embed_dim_40
140	-0.00614596263502422	Pan tumor	hp_n2v_embed_dim_41
141	0.00852258853321389	Pan tumor	hp_n2v_embed_dim_44
142	0.0142846755403224	Pan tumor	hp_n2v_embed_dim_45
143	-0.00654099943300544	Pan tumor	hp_n2v_embed_dim_49
144	-0.0270342890593545	Pan tumor	hp_n2v_embed_dim_50
145	-0.019623112888533	Pan tumor	hp_n2v_embed_dim_51
146	-0.00121366271609943	Pan tumor	hp_n2v_embed_dim_52
147	-0.0036868953095677	Pan tumor	hp_n2v_embed_dim_53
148	-0.00803849910015329	Pan tumor	hp_n2v_embed_dim_54
149	-0.00918124214337089	Pan tumor	hp_n2v_embed_dim_55
150	0.0204042047843938	Pan tumor	hp_n2v_embed_dim_57
151	-0.0235108450366545	Pan tumor	hp_n2v_embed_dim_58
152	-0.00936498901465781	Pan tumor	hp_n2v_embed_dim_61
153	-0.0100513494301189	Pan tumor	hp_n2v_embed_dim_62
154	-0.00684559638034592	Pan tumor	hp_n2v_embed_dim_63
155	-0.02284886095714	Pan tumor	hp_n2v_embed_dim_64
156	0.00173247439340554	Pan tumor	hp_n2v_embed_dim_67
157	0.0115881731497328	Pan tumor	hp_n2v_embed_dim_69
158	-0.00904146853650329	Pan tumor	hp_n2v_embed_dim_70
159	0.00305458713572363	Pan tumor	hp_n2v_embed_dim_72
160	-0.000312697350621339	Pan tumor	hp_n2v_embed_dim_73
161	-0.00529393392206162	Pan tumor	hp_n2v_embed_dim_76
162	-0.0198973731447364	Pan tumor	hp_n2v_embed_dim_78
163	-0.000845516182256483	Pan tumor	hp_n2v_embed_dim_79
164	0.0214220987248628	Pan tumor	hp_n2v_embed_dim_80
165	0.00677198054569295	Pan tumor	hp_n2v_embed_dim_81
166	0.0109387925591875	Pan tumor	hp_n2v_embed_dim_82
167	0.000144807092104219	Pan tumor	hp_n2v_embed_dim_86
168	0.0132493618598187	Pan tumor	hp_n2v_embed_dim_90
169	-0.00410493622347426	Pan tumor	hp_n2v_embed_dim_91
170	0.00443098757509412	Pan tumor	hp_n2v_embed_dim_95
171	0.0206225040071998	Pan tumor	hp_n2v_embed_dim_96
172	-0.0098975060066469	Pan tumor	hp_n2v_embed_dim_97
173	-0.0343615224004465	Pan tumor	hp_n2v_embed_dim_98
174	0.0125939846931182	Pan tumor	hp_n2v_embed_dim_100
175	-0.00287030521367085	Pan tumor	hp_n2v_embed_dim_101
176	-0.00624714050195513	Pan tumor	hp_n2v_embed_dim_102
177	0.0204979886080616	Pan tumor	hp_n2v_embed_dim_104
178	0.00477422316459723	Pan tumor	hp_n2v_embed_dim_106
179	0.0020985988058043	Pan tumor	hp_n2v_embed_dim_108
180	-0.00304934266089051	Pan tumor	hp_n2v_embed_dim_109
181	0.0114842531078747	Pan tumor	hp_n2v_embed_dim_111
182	-0.00488984346800457	Pan tumor	hp_n2v_embed_dim_114
183	-0.0028492241223256	Pan tumor	hp_n2v_embed_dim_115
184	-0.00501405115856801	Pan tumor	hp_n2v_embed_dim_119
185	0.0123409074461886	Pan tumor	hp_n2v_embed_dim_122
186	-0.00166074254710356	Pan tumor	hp_n2v_embed_dim_125
187	0.00325899005572747	Pan tumor	hp_n2v_embed_dim_128
188	0.374263075136256	Pan tumor	entry_days_l1_predictor
189	-0.00868653700374012	Pan tumor	signature_1
190	0.0119291644421652	Pan tumor	signature_2
191	-0.0260131112069249	Pan tumor	signature_4
192	-0.00255149264016614	Pan tumor	signature_7
193	0.0113855078101038	Pan tumor	signature_8
194	0.00222189650623889	Pan tumor	signature_9
195	0.00617254413552283	Pan tumor	signature_10
196	0.00053694996097433	Pan tumor	signature_11
197	-0.00694235395783121	Pan tumor	signature_12
198	-0.0037189804370265	Pan tumor	signature_13
199	0.0160919881204767	Pan tumor	signature_14
200	-0.00404154131419695	Pan tumor	signature_16
201	0.0159968151267591	Pan tumor	signature_17
202	0.0166768934003927	Pan tumor	signature_18
203	0.0145881007952338	Pan tumor	signature_19
204	0.00277637086486723	Pan tumor	signature_20
205	0.0146455664188117	Pan tumor	signature_22
206	0.00957855060502363	Pan tumor	signature_23
207	0.00930336474829236	Pan tumor	signature_25
208	-0.00379742187530177	Pan tumor	signature_26
209	0.0142993105554007	Pan tumor	signature_28
210	0.0184985358484931	Pan tumor	signature_29
211	-0.0405022054301643	Pan tumor	indication_Breast
212	-0.0759946257341972	Pan tumor	indication_CLL
213	0.0471202681665196	Pan tumor	indication_Colorectal
214	-0.0338249815890618	Pan tumor	indication_DLBCL
215	0.123662545655687	Pan tumor	indication_Gastric
216	0.0314943576983864	Pan tumor	indication_Head and Neck
217	0.0151791616214145	Pan tumor	indication_Hepatocellular Carcinoma
218	-0.0528522700189962	Pan tumor	indication_Multiple Myeloma
219	-0.0644144979581671	Pan tumor	indication_Ovarian
220	0.145922652537227	Pan tumor	indication_Pancreatic
221	0.0291987485506977	Pan tumor	indication_Prostate
222	0.0706986463702418	Pan tumor	indication_Small Cell
223	0.0475277765636409	Pan tumor	indication_Urothelial
224	0.0103169191244878	Pan tumor	cr_mlh1_Loss of expression/deficient
225	-0.00136768017465562	Pan tumor	cr_msh2_Loss of expression/deficient
226	0.00829042928668119	Pan tumor	cr_msh6_Loss of expression/deficient
227	0.00127748056716893	Pan tumor	cr_pms2_Loss of expression/deficient
228	0.0065249210683329	Pan tumor	cr_site_Colorectal NOS
229	0.00503633642117162	Pan tumor	cr_site_Rectum
230	-0.0019945371968451	Pan tumor	ml_smoking_status_No history of smoking
231	0.00533849481835516	Pan tumor	genomics_misc_fmi_msi_raw_status_MSI-I
232	0.0065400606236371	Pan tumor	genomics_misc_fmi_pdl1_dako_combined_1
233	0.00830170508433952	Pan tumor	genomics_misc_fmi_pdl1_dako_tumor_0
234	-0.00693757854508836	Pan tumor	genomics_misc_fmi_pdl1_ventana_immune_1
235	-0.000406300173255108	Pan tumor	genomics_misc_fmi_pdl1_ventana_tumor_1
236	0.0495986816141326	Pan tumor	gender_M
237	-0.0412989354245278	Pan tumor	race_Nonwhite
238	-0.00702159694188406	Pan tumor	multiple_primaries_1
239	-0.0019419898273575	Pan tumor	antibodyconjugate_1l_1
240	-0.00155326927864007	Pan tumor	anticholinergic_1l_1
241	0.000846649704301944	Pan tumor	antiemetic_1l_1
242	0.0336923159483588	Pan tumor	antineoplastic_1l_1
243	-0.0113960811768781	Pan tumor	chemotherapy_1l_0
244	-0.00961119221246997	Pan tumor	growthfactor_1l_1
245	-0.00631008819477384	Pan tumor	hematologicalagent_1l_1
246	-0.00232895370238061	Pan tumor	radiopharmaceutical_1l_1
247	-0.000460703487398033	Pan tumor	solutionfluid_1l_1
248	-0.0380540574118794	Pan tumor	targetednonbiologic_1l_1
249	-0.00722268337259675	Pan tumor	is_advanced_or_metastatic_1l_false
250	-0.020267458372466	Pan tumor	practicetype_around_index_ACADEMIC
251	0.00551588259608203	Pan tumor	insurance_commercial_or_self_0
252	-0.0235863009329078	Pan tumor	insurance_medicare_1
253	0.0431717548710491	Pan tumor	insurance_patient_assistance_1
254	0.00383502546286238	Pan tumor	insurance_medicaid_govt_program_workers_comp_1
255	-0.0213414650571148	Pan tumor	mm_mspike_1
256	0.061893127870218	Pan tumor	er_0
257	0.000351199967189191	Pan tumor	her2_0.5
258	-0.0161623329826045	Pan tumor	her2_1
259	0.0237519089974978	Pan tumor	pr_0
260	0.0355385634729759	Pan tumor	bone_1
261	0.010221575229765	Pan tumor	distant_lymph_node_1
262	0.0601064625222844	Pan tumor	liver_1
263	0.0127910528701673	Pan tumor	other_1
264	0.0414953584864469	Pan tumor	brain_1
265	0.00722207905686881	Pan tumor	tstage_T2
266	-0.010511074795801	Pan tumor	tstage_T4
267	0.00363497734134865	Pan tumor	nstage_N1
268	-0.00847772460283123	Pan tumor	nstage_N3
269	0.0102345591333375	Pan tumor	surgery_0
270	0.00606094512797237	Pan tumor	radiation_1
271	0.00596438408766021	Pan tumor	br_laterality_Bilateral
272	-0.00295323550221386	Pan tumor	br_laterality_Left
273	-0.00597903051684379	Pan tumor	br_laterality_Unknown/not documented
274	0.0037233769381536	Pan tumor	br_histology_Metaplastic
275	-0.0114692852401691	Pan tumor	br_histology_Mixed
276	-0.006199892167805	Pan tumor	br_histology_Other
277	0.0127226682235353	Pan tumor	br_menopausalstatus_Perimenopausal
278	-0.0133033314315415	Pan tumor	br_menopausalstatus_Premenopausal
279	-0.000952180157189049	Pan tumor	br_menopausalstatus_Unknown/not documented
280	0.0148992398242201	Pan tumor	pc_primarysite_Body
281	0.0114196005749145	Pan tumor	pc_primarysite_Overlapping sites
282	0.00538199693643781	Pan tumor	pc_primarysite_Pancreas, NOS
283	0.024996264110904	Pan tumor	pc_primarysite_Tail
284	0.0131506548036433	Pan tumor	nl_histology_NSCLC histology NOS
285	0.0432538638208355	Pan tumor	nl_histology_Squamous cell carcinoma
286	0.0136764795270811	Pan tumor	residualdiseasestatus_Residual disease
287	-0.0192568989576094	Pan tumor	ov_histology_Borderline
288	0.0303821908048067	Pan tumor	ov_histology_Clear cell
289	-0.00210983394254325	Pan tumor	ov_histology_Endometrioid
290	0.0265615003043799	Pan tumor	ov_histology_Epithelial NOS
291	0.00126306649103183	Pan tumor	ov_histology_Mucinous
292	0.0213085192136847	Pan tumor	hn_hpvstatus_0
293	0.0208852780347512	Pan tumor	hn_site_Oral cavity
294	-0.0112791240969289	Pan tumor	rc_surgerytype_Partial nephrectomy
295	0.0334751125774142	Pan tumor	rc_histology_Other
296	0.0013635623320187	Pan tumor	rc_histology_Papillary
297	-0.00588958398147908	Pan tumor	rc_imdcriskgroup_Poor Risk
298	0.0164681368364485	Pan tumor	gc_histology_Other
299	-0.00249683618948711	Pan tumor	gc_histology_Squamous Cell Carcinoma
300	0.0185557597470441	Pan tumor	gc_diseasesite_Gastric
301	0.0023047344119559	Pan tumor	gc_diseasesite_Gastroesophageal Junction (GEJ)
302	0.01555848940032	Pan tumor	au_histology_Other
303	0.0122716053748384	Pan tumor	au_diseasestatus_Low grade (G1)
304	0.0208905327798408	Pan tumor	au_surgerytype_Complete (radical) cystectomy
305	-0.00394854662595388	Pan tumor	au_surgerytype_Nephrectomy
306	-0.00105525846593394	Pan tumor	au_surgerytype_Nephroureterectomy
307	-0.016615288283217	Pan tumor	au_surgerytype_None
308	0.00572236712085376	Pan tumor	au_surgerytype_Other
309	-0.0034419630802548	Pan tumor	au_surgerytype_Partial cystectomy
310	0.00320374783862551	Pan tumor	hc_ishepatitis_b_or_c_1
311	0.0100189840144072	Pan tumor	hc_isascites_1
312	0.0108250514185962	Pan tumor	hc_albigrade_Grade 2
313	0.000559348608593413	Pan tumor	bl_diseasesubtype_Other
314	0.020819151927804	Pan tumor	transformation_1
315	0.00685410255378546	Pan tumor	bcl6_Present
316	0.0179346466884967	Pan tumor	myc_Present
317	0.0244250249457894	Pan tumor	bcl2_immunophenotyping_Negative
318	-0.014237297499082	Pan tumor	deletion13q_Present
319	0.00263984974258292	Pan tumor	trisomy12_Present
320	0.0182476634778209	Pan tumor	zap70_Negative
321	0.0241154820506713	Pan tumor	pathway1_TRUE
322	-0.00642475134156542	Pan tumor	pathway10_TRUE
323	-0.013955236954966	Pan tumor	pathway11_TRUE
324	-0.00267812692073922	Pan tumor	pathway12_TRUE
325	0.00566616138880875	Pan tumor	pathway13_TRUE
326	0.0118365998265677	Pan tumor	pathway14_FALSE
327	0.0168319982439034	Pan tumor	pathway16_TRUE
328	-0.0188186044564018	Pan tumor	pathway18_TRUE
329	0.00201612716329924	Pan tumor	pathway19_TRUE
330	-0.0326771566621557	Pan tumor	pathway2_FALSE
331	0.00179687088523375	Pan tumor	pathway20_TRUE
332	0.000271962141443885	Pan tumor	pathway22_TRUE
333	-0.000466532922590396	Pan tumor	pathway24_TRUE
334	-0.00966473137878149	Pan tumor	pathway25_TRUE
335	-0.00215985513100568	Pan tumor	pathway29_TRUE
336	-0.0121459928437114	Pan tumor	pathway30_FALSE
337	-0.00464482608165348	Pan tumor	pathway31_TRUE
338	-0.013406012356316	Pan tumor	pathway37_TRUE
339	-0.000940311842335321	Pan tumor	pathway39_TRUE
340	-0.010902563665897	Pan tumor	pathway4_TRUE
341	-0.0306213320354786	Pan tumor	pathway40_FALSE
342	0.00353942355054695	Pan tumor	pathway42_TRUE
343	0.0013820130687233	Pan tumor	pathway43_TRUE
344	0.00077465477903351	Pan tumor	pathway48_TRUE
345	0.0141741831112766	Pan tumor	pathway49_TRUE
346	-0.010054826523815	Pan tumor	pathway5_TRUE
347	0.00687895458571816	Pan tumor	pathway53_TRUE
348	-0.00962580544196414	Pan tumor	pathway54_TRUE
349	-0.0121796065421807	Pan tumor	pathway56_TRUE
350	-0.0414956027125286	Pan tumor	pathway57_TRUE
351	-0.00497224318466848	Pan tumor	pathway6_TRUE
352	-0.0175005817480754	Pan tumor	pathway7_FALSE
353	-0.0163319321723085	Pan tumor	bmi_cat_Obese
354	-0.0134988208249187	Pan tumor	bmi_cat_Overweight
